# Supplementary material for: Construction and evaluation of Alzheimer’s disease diagnostic prediction model based on genes involved in mitophagy
Source: Front Aging Neurosci. 2023 Mar 23;15:1146660. doi: 10.3389/fnagi.2023.1146660 (PMC10077494; doi:10.3389/fnagi.2023.1146660)
Supplement: Supplementary Material 1 — Mitochondrial autophagy related genes. [file Data_Sheet_1.xlsx]

## Sheet: Supplementary material 1
id
AMBRA1
ARFIP2
ATF4
ATG12
ATG13
ATG14
ATG2A
ATG2B
ATG3
ATG4B
ATG4D
ATG5
ATG7
ATG9A
ATG9B
ATP13A2
ATP5IF1
BCL2L1
BECN
BECN1
BNIP3
BNIP3L
CAMKK2
CDC37
CERS1
CISD2
PTGS2
CSNK2A
CSNK2A1
CSNK2A2
CSNK2B
CTSK
CTTN
DNM1L
EIF2AK3
FBXL4
FBXO7
FBXW7
FIS1
FOXO3
FUNDC1
FUNDC2
FZD5
GABARAP
GABARAPL1
GABARAPL2
GABARAPL3
GBA
GSK3A
HAX1
HDAC6
HIF1A
HK2
HRAS
HTRA2
HTT
HUWE1
JNK
JUN
KRAS
LRBA
MAP1LC
MAP1LC3A
MAP1LC3B
MAP1LC3B2
MAP1LC3C
MARK2
MFN1
MFN2
MITF
MRAS
MTERF3
MUL1
NRAS
OGT
OPTN
PARK2
PARK7
PARL
PGAM5
PHB2
PINK1
PRKN
RAB7A
RAB7B
RB1CC1
RELA
RETREG1
RHOT1
RHOT2
RIMOC1
RNF41
RP-L40e
RPS27A
RP-S27Ae
RRAS
RRAS2
SLC25A4
SLC25A46
SLC25A5
SNX30
SNX7
SP1
SPATA18
SPATA33
SQSTM1
SRC
SREBF1
SREBF2
TAFAZZIN
TBK1
TFE3
TIGAR
TOMM20
TOMM22
TOMM40
TOMM5
TOMM6
TOMM7
TOMM70
TP53
TSC2
TSPO
UBA52
UBB
UBC
ULK1
ULK2
USP30
USP36
VDAC1
VPS13C
VPS13D
WDR45
WDR45B
WIPI1
WIPI2
