# Supplementary material for: Construction and evaluation of Alzheimer’s disease diagnostic prediction model based on genes involved in mitophagy
Source: Front Aging Neurosci. 2023 Mar 23;15:1146660. doi: 10.3389/fnagi.2023.1146660 (PMC10077494; doi:10.3389/fnagi.2023.1146660)
Supplement: Supplementary Material 2 — Clinical sample information. [file Data_Sheet_2.xlsx]

## Sheet: Sample
Acc	Organism	Sample type	diagnosis	Sex	Age
sample 1	Homo sapiens	Whole blood	Control	Male	adult
sample 2	Homo sapiens	Whole blood	Control	Male	adult
sample 3	Homo sapiens	Whole blood	Control	Female	adult
sample 4	Homo sapiens	Whole blood	Control	Male	adult
sample 5	Homo sapiens	Whole blood	Control	Male	adult
sample 6	Homo sapiens	Whole blood	Control	Male	adult
sample 7	Homo sapiens	Whole blood	Control	Female	adult
sample 8	Homo sapiens	Whole blood	Control	Female	adult
sample 9	Homo sapiens	Whole blood	Control	Male	adult
sample 10	Homo sapiens	Whole blood	Control	Female	adult
sample 11	Homo sapiens	Whole blood	Alzheimer's disease	Male	adult
sample 12	Homo sapiens	Whole blood	Alzheimer's disease	Female	adult
sample 13	Homo sapiens	Whole blood	Alzheimer's disease	Male	adult
sample 14	Homo sapiens	Whole blood	Alzheimer's disease	Female	adult
sample 15	Homo sapiens	Whole blood	Alzheimer's disease	Male	adult
sample 16	Homo sapiens	Whole blood	Alzheimer's disease	Male	adult
sample 17	Homo sapiens	Whole blood	Alzheimer's disease	Female	adult
sample 18	Homo sapiens	Whole blood	Alzheimer's disease	Male	adult
sample 19	Homo sapiens	Whole blood	Alzheimer's disease	Female	adult
sample 20	Homo sapiens	Whole blood	Alzheimer's disease	Female	adult
